# Supplementary material for: Gram-negative bacterial sepsis, antimicrobial susceptibility pattern and treatment outcomes at two neonatal intensive care units in Addis Ababa, Ethiopia: A retrospective observational study
Source: PLoS One. 2025 May 13;20(5):e0323288. doi: 10.1371/journal.pone.0323288 (PMC12074502; doi:10.1371/journal.pone.0323288)
Supplement: S1 Data — (XLSX) [file pone.0323288.s001.xlsx]

## Sheet: "S1 Patient_charachteristics" 
Sex	Age at admission	Length of hospital stay	Early(EOS) vs Late onset sepsis(LOS)	MDR or Not	Outcome	Number of patients
Female	<=24 hrs	<7	EOS	Not MDR	Good	0
Male	<=24 hrs	<7	EOS	Not MDR	Good	0
Female	>24 hrs	<7	EOS	Not MDR	Good	7
Male	>24 hrs	<7	EOS	Not MDR	Good	6
Female	<=24 hrs	>=7	EOS	Not MDR	Good	0
Male	<=24 hrs	>=7	EOS	Not MDR	Good	0
Female	>24 hrs	>=7	EOS	Not MDR	Good	12
Male	>24 hrs	>=7	EOS	Not MDR	Good	8
Female	<=24 hrs	<7	LOS	Not MDR	Good	2
Male	<=24 hrs	<7	LOS	Not MDR	Good	4
Female	>24 hrs	<7	LOS	Not MDR	Good	0
Male	>24 hrs	<7	LOS	Not MDR	Good	0
Female	<=24 hrs	>=7	LOS	Not MDR	Good	6
Male	<=24 hrs	>=7	LOS	Not MDR	Good	12
Female	>24 hrs	>=7	LOS	Not MDR	Good	0
Male	>24 hrs	>=7	LOS	Not MDR	Good	0
Female	<=24 hrs	<7	EOS	MDR	Good	0
Male	<=24 hrs	<7	EOS	MDR	Good	0
Female	>24 hrs	<7	EOS	MDR	Good	1
Male	>24 hrs	<7	EOS	MDR	Good	2
Female	<=24 hrs	>=7	EOS	MDR	Good	0
Male	<=24 hrs	>=7	EOS	MDR	Good	0
Female	>24 hrs	>=7	EOS	MDR	Good	9
Male	>24 hrs	>=7	EOS	MDR	Good	7
Female	<=24 hrs	<7	LOS	MDR	Good	1
Male	<=24 hrs	<7	LOS	MDR	Good	3
Female	>24 hrs	<7	LOS	MDR	Good	0
Male	>24 hrs	<7	LOS	MDR	Good	0
Female	<=24 hrs	>=7	LOS	MDR	Good	6
Male	<=24 hrs	>=7	LOS	MDR	Good	5
Female	>24 hrs	>=7	LOS	MDR	Good	0
Male	>24 hrs	>=7	LOS	MDR	Good	0
Female	<=24 hrs	<7	EOS	Not MDR	Poor	0
Male	<=24 hrs	<7	EOS	Not MDR	Poor	0
Female	>24 hrs	<7	EOS	Not MDR	Poor	6
Male	>24 hrs	<7	EOS	Not MDR	Poor	1
Female	<=24 hrs	>=7	EOS	Not MDR	Poor	0
Male	<=24 hrs	>=7	EOS	Not MDR	Poor	0
Female	>24 hrs	>=7	EOS	Not MDR	Poor	3
Male	>24 hrs	>=7	EOS	Not MDR	Poor	1
Female	<=24 hrs	<7	LOS	Not MDR	Poor	2
Male	<=24 hrs	<7	LOS	Not MDR	Poor	5
Female	>24 hrs	<7	LOS	Not MDR	Poor	0
Male	>24 hrs	<7	LOS	Not MDR	Poor	0
Female	<=24 hrs	>=7	LOS	Not MDR	Poor	0
Male	<=24 hrs	>=7	LOS	Not MDR	Poor	3
Female	>24 hrs	>=7	LOS	Not MDR	Poor	0
Male	>24 hrs	>=7	LOS	Not MDR	Poor	0
Female	<=24 hrs	<7	EOS	MDR	Poor	0
Male	<=24 hrs	<7	EOS	MDR	Poor	0
Female	>24 hrs	<7	EOS	MDR	Poor	7
Male	>24 hrs	<7	EOS	MDR	Poor	7
Female	<=24 hrs	>=7	EOS	MDR	Poor	0
Male	<=24 hrs	>=7	EOS	MDR	Poor	0
Female	>24 hrs	>=7	EOS	MDR	Poor	10
Male	>24 hrs	>=7	EOS	MDR	Poor	5
Female	<=24 hrs	<7	LOS	MDR	Poor	6
Male	<=24 hrs	<7	LOS	MDR	Poor	8
Female	>24 hrs	<7	LOS	MDR	Poor	0
Male	>24 hrs	<7	LOS	MDR	Poor	0
Female	<=24 hrs	>=7	LOS	MDR	Poor	6
Male	<=24 hrs	>=7	LOS	MDR	Poor	5
Female	>24 hrs	>=7	LOS	MDR	Poor	0
Male	>24 hrs	>=7	LOS	MDR	Poor	0
