# Supplementary material for: Gram-negative bacterial sepsis, antimicrobial susceptibility pattern and treatment outcomes at two neonatal intensive care units in Addis Ababa, Ethiopia: A retrospective observational study
Source: PLoS One. 2025 May 13;20(5):e0323288. doi: 10.1371/journal.pone.0323288 (PMC12074502; doi:10.1371/journal.pone.0323288)
Supplement: S3 Data — (XLSX) [file pone.0323288.s003.xlsx]

## Sheet: Patient_characterstics_Associat
Sex	Age at admission	Length of hospital stay	Early(EOS) vs Late onset sepsis(LOS)	MDR or Not	Outcome	Number of patients
Female	<=24 hrs	<7	EOS	Not MDR	Good	0
Male	<=24 hrs	<7	EOS	Not MDR	Good	0
Female	>24 hrs	<7	EOS	Not MDR	Good	7
Male	>24 hrs	<7	EOS	Not MDR	Good	6
Female	<=24 hrs	>=7	EOS	Not MDR	Good	0
Male	<=24 hrs	>=7	EOS	Not MDR	Good	0
Female	>24 hrs	>=7	EOS	Not MDR	Good	12
Male	>24 hrs	>=7	EOS	Not MDR	Good	8
Female	<=24 hrs	<7	LOS	Not MDR	Good	2
Male	<=24 hrs	<7	LOS	Not MDR	Good	4
Female	>24 hrs	<7	LOS	Not MDR	Good	0
Male	>24 hrs	<7	LOS	Not MDR	Good	0
Female	<=24 hrs	>=7	LOS	Not MDR	Good	6
Male	<=24 hrs	>=7	LOS	Not MDR	Good	12
Female	>24 hrs	>=7	LOS	Not MDR	Good	0
Male	>24 hrs	>=7	LOS	Not MDR	Good	0
Female	<=24 hrs	<7	EOS	MDR	Good	0
Male	<=24 hrs	<7	EOS	MDR	Good	0
Female	>24 hrs	<7	EOS	MDR	Good	1
Male	>24 hrs	<7	EOS	MDR	Good	2
Female	<=24 hrs	>=7	EOS	MDR	Good	0
Male	<=24 hrs	>=7	EOS	MDR	Good	0
Female	>24 hrs	>=7	EOS	MDR	Good	9
Male	>24 hrs	>=7	EOS	MDR	Good	7
Female	<=24 hrs	<7	LOS	MDR	Good	1
Male	<=24 hrs	<7	LOS	MDR	Good	3
Female	>24 hrs	<7	LOS	MDR	Good	0
Male	>24 hrs	<7	LOS	MDR	Good	0
Female	<=24 hrs	>=7	LOS	MDR	Good	6
Male	<=24 hrs	>=7	LOS	MDR	Good	5
Female	>24 hrs	>=7	LOS	MDR	Good	0
Male	>24 hrs	>=7	LOS	MDR	Good	0
Female	<=24 hrs	<7	EOS	Not MDR	Poor	0
Male	<=24 hrs	<7	EOS	Not MDR	Poor	0
Female	>24 hrs	<7	EOS	Not MDR	Poor	6
Male	>24 hrs	<7	EOS	Not MDR	Poor	1
Female	<=24 hrs	>=7	EOS	Not MDR	Poor	0
Male	<=24 hrs	>=7	EOS	Not MDR	Poor	0
Female	>24 hrs	>=7	EOS	Not MDR	Poor	3
Male	>24 hrs	>=7	EOS	Not MDR	Poor	1
Female	<=24 hrs	<7	LOS	Not MDR	Poor	2
Male	<=24 hrs	<7	LOS	Not MDR	Poor	5
Female	>24 hrs	<7	LOS	Not MDR	Poor	0
Male	>24 hrs	<7	LOS	Not MDR	Poor	0
Female	<=24 hrs	>=7	LOS	Not MDR	Poor	0
Male	<=24 hrs	>=7	LOS	Not MDR	Poor	3
Female	>24 hrs	>=7	LOS	Not MDR	Poor	0
Male	>24 hrs	>=7	LOS	Not MDR	Poor	0
Female	<=24 hrs	<7	EOS	MDR	Poor	0
Male	<=24 hrs	<7	EOS	MDR	Poor	0
Female	>24 hrs	<7	EOS	MDR	Poor	7
Male	>24 hrs	<7	EOS	MDR	Poor	7
Female	<=24 hrs	>=7	EOS	MDR	Poor	0
Male	<=24 hrs	>=7	EOS	MDR	Poor	0
Female	>24 hrs	>=7	EOS	MDR	Poor	10
Male	>24 hrs	>=7	EOS	MDR	Poor	5
Female	<=24 hrs	<7	LOS	MDR	Poor	6
Male	<=24 hrs	<7	LOS	MDR	Poor	8
Female	>24 hrs	<7	LOS	MDR	Poor	0
Male	>24 hrs	<7	LOS	MDR	Poor	0
Female	<=24 hrs	>=7	LOS	MDR	Poor	6
Male	<=24 hrs	>=7	LOS	MDR	Poor	5
Female	>24 hrs	>=7	LOS	MDR	Poor	0
Male	>24 hrs	>=7	LOS	MDR	Poor	0

## Sheet: Lab data
Organism	Carbapenemase	AMK	AMC	AMP	FEP	CTX	CAZ	CRO	CEP	CHL	CIP	ETP	GEN	MEM	PIP	TZP	SXT	Cephalosporins	Pencilins	Aminoglycosides	Flouoro_quilones	Sulfonamides	Carbapenems	MDR	MDR_status	Outcome_Status	Organism_species
ac-		R			R						S		R	R			S	1		1	0	0	1	3	1	0	Acinetobacter sp.
ac-		S			S		S	S					S	S			S	0		0		0	0	0	0	0	Acinetobacter sp.
ci-		S			R		R	R			R	S	R				R	1		1	1	1	0	4	1	1	Citrobacter sp.
ac-		S			S		S	I			S		S	S			S	0		0	0	0	0	0	0	0	Acinetobacter sp.
kpn		S			R		I				I	S	R					1		1	0		0	2	0	1	Klebsiella Sp.
ac-		S			S		R	I			S		S	S				1		0	0		0	1	0	0	Acinetobacter sp.
ac-		S			R		R	R					R	S				1		1			0	2	0	1	Acinetobacter sp.
ac-		S			S		S	R			S		S	S			S	1		0	0	0	0	1	0	0	Acinetobacter sp.
kpn	+	S			R		R	R				R	R				R	1		1		1	1	4	1	1	Klebsiella Sp.
kox		S			S		S	S					S	S			S	0		0		0	0	0	0	0	Klebsiella Sp.
kpn					R		R	R			R	S	R					1		1	1		0	3	1	1	Klebsiella Sp.
kpn		S			R		R					S	R				R	1		1		1	0	3	1	1	Klebsiella Sp.
eco		S			S		S	S				S	S				R	0		0		1	0	1	0	0	Escherichia coli
ac-		S					R	I			S		S	S				1		0	0		0	1	0	1	Acinetobacter sp.
eae		S					R	R			S		R	S				1		1	0		0	2	0	0	Klebsiella Sp.
eae							S	S			S	S	S					0		0	0		0	0	0	1	Klebsiella Sp.
kpn							S	S			S	S	S				S	0		0	0	0	0	0	0	0	Klebsiella Sp.
ecl		S						S			S		S	S			S	0		0	0	0	0	0	0	0	Enterobacter sp.
eae		S					R	R			S			S				1		0	0		0	1	0	1	Klebsiella Sp.
cdi							R	R			S	R					R	1			0	1	1	3	1	0	Citrobacter sp.
kpn		S					S	R			S	S	S					1		0	0		0	1	0	0	Klebsiella Sp.
kox							R	R			R		R	S			R	1		1	1	1	0	4	1	0	Klebsiella Sp.
pae							R	R			R		R	R			R	1		1	1	1	1	5	1	1	Pseudomonas sp.
kpn							I	R			I		R	S			R	1		1	0	1	0	3	1	1	Klebsiella Sp.
kpn							S	S			S	S	S				S	0		0	0	0	0	0	0	0	Klebsiella Sp.
kpn	+						R	R					R	R		R	R	1	1	1		1	1	5	1	0	Klebsiella Sp.
ac-							R	R			S		R	S			S	1		1	0	0	0	2	0	1	Acinetobacter sp.
kpn							R	R				S	R				R	1		1		1	0	3	1	1	Klebsiella Sp.
eae							R	R			R	S	R				R	1		1	1	1	0	4	1	1	Klebsiella Sp.
ecl							R	R			S	I	R				S	1		1	0	0	0	2	0	1	Enterobacter sp.
ac-		R					R	R			R		R	R		R	S	1	1	1	1	0	1	5	1	1	Acinetobacter sp.
eae							R	R					R	S			S	1		1		0	0	2	0	1	Klebsiella Sp.
ac-							R	R					R	R			S	1		1		0	1	3	1	1	Acinetobacter sp.
ecl							R	R					R	S			S	1		1		0	0	2	0	0	Enterobacter sp.
ac-							R	R					R	S	R		S	1		1		0	0	2	0	0	Acinetobacter sp.
ac-							R	R					R					1		1				2	0	1	Acinetobacter sp.
kpn							R	R				R	R					1		1			1	3	1	1	Klebsiella Sp.
eae							R	R					R	S			S	1		1		0	0	2	0	0	Klebsiella Sp.
kpn							S	S				S	S					0		0			0	0	0	0	Klebsiella Sp.
krn		S	I	R	R		R	R				S	R					1	1	1			0	3	1	1	Klebsiella Sp.
eco							R	R				S	S			S	R	1	0	0		1	0	2	0	1	Escherichia coli
ac-							R	R					R	R		R		1	1	1			1	4	1	1	Acinetobacter sp.
eco			I				R	R					R	S		S	R	1	0	1		1	0	3	1	1	Escherichia coli
kpn		S			R		R	R					R	S		S	R	1	0	1		1	0	3	1	1	Klebsiella Sp.
ac-		S			R		R	R			S		R	S		R	S	1	1	1	0	0	0	3	1	1	Acinetobacter sp.
ac-					R		R				R		R	R		R		1	1	1	1		1	5	1	1	Acinetobacter sp.
ac-		R			R		R	R			R		R	R		R	R	1	1	1	1	1	1	6	1	1	Acinetobacter sp.
krn		S	R		R		R	R			I		R	R		R	R	1	1	1	0	1	1	5	1	1	Klebsiella Sp.
eco																									0	0	Escherichia coli
ps-		S			R		R				S		S	S		S		1	0	0	0		0	1	0	0	Pseudomonas sp.
ecl		S			R		R	R					R	S			R	1		1		1	0	3	1	1	Enterobacter sp.
kpn	+	S			R		R	R			S	R	S			R	S	1	1	0	0	0	1	3	1	0	Klebsiella Sp.
ps-		S			S		S				S		S	S		S		0	0	0	0		0	0	0	1	Pseudomonas sp.
eco		S			I		S	S			R		S	S		S	S	0	0	0	1	0	0	1	0	0	Escherichia coli
ac-		S					S	S			S		S	S		S	R	0	0	0	0	1	0	1	0	0	Acinetobacter sp.
kpn		S			R		R	R			I	S	R			I	R	1	0	1	0	1	0	3	1	1	Klebsiella Sp.
krn		R			R		R	R						R		R	R	1	1	1		1	1	5	1	0	Klebsiella Sp.
ac-		R			R		R	R			R			R		R	R	1	1	1	1	1	1	6	1	0	Acinetobacter sp.
kpn		S	S		R		R	R				S	S	S		S	S	1	0	0		0	0	1	0	0	Klebsiella Sp.
eco		S	R		S		S	S				S	S	S		I	R	0	1	0		1	0	2	0	0	Escherichia coli
kpn		S	S		S		S	S				S	S	S		S	S	0	0	0		0	0	0	0	0	Klebsiella Sp.
kpn		S			R		R	R				S		S		I	R	1	0	0		1	0	2	0	0	Klebsiella Sp.
ac-		S			R		R	R			R		R	S		R	S	1	1	1	1	0	0	4	1	0	Acinetobacter sp.
krn		S	R		R		S	R				R		I		S	R	1	1	0		1	1	4	1	1	Klebsiella Sp.
